# Supplementary material for: Cardiovascular risk scores in asymptomatic carotid stenosis: A validation study with ultrasonographic parameters
Source: PLoS One. 2022 Apr 1;17(4):e0265732. doi: 10.1371/journal.pone.0265732 (PMC8975163; doi:10.1371/journal.pone.0265732)
Supplement: S1 Table — All relevant data are included in the manuscript and its supporting information files. (XLSX) [file pone.0265732.s002.xlsx]

## Sheet: Sheet1
No	Sex	Age	CDUst	StDr	IMT	PSV	PSVratio	SMR	hypoechoic	ulcerative	intraplaque homorrhage	mobile	Progression	TCD	Collateral	OA	Acom	Pcom	iM MFV	iM PI	cM MFV	cM PI	FU progression	ipsi stroke or TIA	Stroke Subtype	any stroke	Subtype	TIA		CVD		CVDeath	death	Intervention	HT	DM	HL	prev. stroke	Afib	CHF	Smoking	Statin 복용	LVH	MR	FAZEKAS	microbleeds	lacune		SBP
1	M	84	9	2	0.9				0	0	0	0	0	1	1	0	1	0	53	0.77	59	0.93	0	0	0	0	0	0		0		0	0		1	0	0	1	0	0	0	1	0	4	3	0	1		157
2	M	76	9	3	1.1				0	0	0	0	0	1	1	1	0	0	64	0.96	97	0.92	0	0	0	0	0	0		0		0	0		1	0	0	1	0	0	0	1	0	3	2	0	1		148
3	F	87	9	2	0.9				0	0	0	0	0	1	0	0	0	0	0	0	128	1.11	0	0	0	0	0	0		0		0	1		1	0	0	1	0	0	0	0	0	5	3	1	1		142
4	F	78	5	2	0.6	146	1.25862	11.2308	0	0	0	0		1	0	0	0	0	67	1.14	65	1.35		0	0	0	0	0		0		0	0		1	0	1	1	0	0	0	1	1	4	3	0	1		146
5	M	76	5	1		187	2.10112	14.3846	0	0	0	0	0	1	0	0	0	0	46	0.91	54	0.97	0	0	0	0	0	0		0		0	0		1	0	0	0	0	0	0	0	0	2	2	0	0		133
6	M	63	6	1	1.2	201	2.45122	12.5625	1	0	0	0	0	1	0	0	0	0	46	0.99	55	0.98	0	0	0	0	0	0		0		0	0	0	1	0	1	0	0	0	0	1	0	2	1	0	1		157
7	M	61	5	2	1.5	134	3.26829	14.8889	0	0	0	0		1	0	0	0	0	65	0.7	109	0.93		0	0	0	0	0		0		0	0	0	1	0	1	1	0	0	1	1	0	4	2	1	1		186
8	M	79	9	2	1.2				0	0	0	0	0	1	1	1	1	0	56	0.55	45	0.77	0	0	0	0	0	0		0		0	0	0	1	0	0	1	0	0	0	0	1	3	2	0	1		115
9	M	63	5	2	0.5	133	1.68354	8.3125	0	0	0	0		1	0	0	0	0	88	0.72	89	0.87		0	0	0	0	0		0		0	0	0	1	1	1	1	0	0	0	1	0	3	2	0	1		139
10	M	57	9	3					0	0	0	0		1	1	1	0	0	0	0	28	1.01		0	0	0	0	0		0		0	0	0	1	1	1	1	0	0	1	1	0	4	3	0	1		158
11	M	59	9	1	0.4				0	0	0	0		1	0	0	0	0	27	0.62	74	0.62		0	0	0	0	0		0		0	0	0	0	0	1	0	0	0	1	1	0	1	1	0	0		144
12	M	84	5	1		133	1.62195	6.65	0	0	0	0		1	0	0	0	0	74	0.94	83	1.06		0	0	0	0	0		0		0	0	0	1	1	1	1	0	0	0	0	1	3	3	0	0		167
13	F	68	9	3	0.6				0	0	0	0		1	0	0	0	0	67	1.11	61	1.15		0	0	0	0	0		0		0	1	0	1	1	0	1	0	0	0	0	0	2	1	0	1		199
14	M	72	9	3	0.7	278	5.05455	30.8889	0	0	0	0	1	1	1	1	0	0	67	0.63	0	0		1	1	1	1	0		0		0	0		1	1	1	0	0	0	1	0	0	2	2	0	0		172
15	M	65	5	2		157	3.925	10.4667	0	0	0	0		1	0	0	0	0	52	0.9	52	0.88		0	0	0	0	0		0		0	0	0	1	0	0	0	0	0	0	0	0	1	1	0	0		130
17	M	84	5	2	1.4	127	2.64583	12.7	0	0	0	0	-1	1	0	0	0	0	100	1.05	100	1.08	0	0	0	0	0	2	2019-06-22, 2014-06-24	0		0	0	0	1	0	0	1	0	0	0	1	0	2	1	0	1		127
18	M	70	9	2					0	0	0	0		1	0	0	0	0	88	0.82	60	0.97		0	0	1	7	0		0		1	1	0	1	1	1	1	0	0	1	1	1	3	2	0	1		177
19	M	67	9	2					0	0	0	0	-1	1	1	1	1	0	25	0.62	82	0.79	-1	0	0	0	0	0		0		0	0	0	1	0	0	0	0	0	0	0	1	2	1	0	1		118
20	M	68	5	2		163	1.89535	10.1875	0	0	0	0	0	1	0	0	0	0	72	0.82	76	0.85	1	0	0	0	0	0		0		0	0	0	1	0	1	1	0	0	0	0	0	2	1	0	1		118
21	M	86	7	1		186	4.65	23.25	0	0	0	0		1	0	0	0	0	29	0.76	38	0.84		0	0	0	0	0		1		0	0	1	1	0	0	1	0	0	0	1	0	3	2	0	1		146
22	M	81	9	3		47			0	1	0	0		1	1	1	1	0	49	0.77	60	0.95		0	0	0	0	0		0		0	0	1	1	0	0	1	1	0	0	0	0	1	1	0	0		193
23	M	63	9	2					0	0	0	0		1	1	0	1	0	14	0.48	65	0.84		0	0	1	1	0		1	2014-11-03	1	1	0	1	0	0	1	0	0	1	0	0	3	1	1	1		139
24	M	77	9	1	0.7	309	5.72222	30.9	1	0	0	0		1	1	1	0	0	54	0.65	40	0.96		0	0	0	0	0		1		1	1	0	1	0	0	0	0	0	0	1	0	2	1	0	1		137
25	F	70	7	2	0.6	361	5.64062	22.5625	0	0	0	0	1	1	0	0	0	0	70	0.75	54	1.01		0	0	0	0	0		0		0	0	0	1	0	1	0	0	0	0	1	0	4	3	0	1		130
26	M	71	5	2	1.3	139	3.15909	11.5833	0	0	0	0		1	0	0	0	0	59	1.09	68	1.06		0	0	0	0	0		0		0	1	0	0	1	0	0	0	0	1	0	0	2	1	0	1		127
27	M	74	9	1	0.9				0	0	0	0		1	0	0	0	0	10	0.94	30	0.72		0	0	0	0	1	2013-06-13	0		0	0	0	1	0	0	1	0	0	0	0	0	2	1	0	1		131
28	M	64	9	2					0	0	0	0		1	1	0	1	0	83	0.89	62	1.12		0	0	0	0	0		0		0	0	0	1	1	0	0	0	0	0	0	0	2	1	0	1		158
29	M	74	9	3	0.7	429	8.7551	53.625	0	0	0	0		1	0	0	0	0	95	0.96	70	1.08		0	0	0	0	0		1	2019-05-13	0	0	0	1	0	0	0	0	0	1	0	0	1	1	0	0		167
30	M	77	5	1	1.5	133	1.9	6.04545	0	0	0	0	0	1	0	0	0	0	106	0.73	97	0.68	0	0	0	0	0	0		0		0	0	0	1	1	0	1	0	0	1	1	0	3	2	0	1		137
31	F	49	5	2	1.4	153	1.75862	4.63636	0	0	0	0		1	0	0	0	0	116	0.67	24	0.38		0	0	0	0	0		0		0	0	0	1	1	1	1	0	0	0	1	0	1	1	0	0		118
32	M	68	5	1	1.3	137	1.92958	10.5385	0	0	0	0		1	0	0	0	0	51	0.98	48	1.28		0	0	0	0	0		0		0	0	0	0	0	1	0	0	0	0	1	0	1	1	0	0		118
33	F	59	6	2	1.5	195	2.14286	10.2632	0	0	0	0	1	1	0	0	0	0	50	0.86	66	0.82		0	0	0	0	0		0		0	0	0	1	0	1	0	0	0	0	1	0	1	1	0	0		139
34	M	87	9	3	1				0	0	0	0		1	1	1	1	0	47	0.94	102	0.96		0	0	0	0	0		0		0	1	0	1	0	0	1	0	0	1	0	0	4	3	0	1		157
35	M	79	9	1	0.8				0	0	0	0		1	1	1	1	0	43	0.64	81	1.08		0	0	0	0	0		0		0	0	0	1	0	0	1	0	0	2	1	0	3	2	0	1		138
36	M	77	9	2	0.9				0	0	0	0		1	1	1	1	0	40	1.08	80	1.04		0	0	0	0	0		PAD	2018-08-13	0	0	0	1	0	0	1	0	0	0	1	1	4	3	0	1		157
37	M	85	9	2					0	0	0	0	0	1	1	0	1	0	53	0.81	65	0.98	0	0	0	0	0	0		0		0	0	0	1	0	1	0	0	0	0	1	0	1	1	0	0		110
38	M	56	5	2	1.1	133	1.6625	6.04545	0	0	0	0		1	0	0	0	0	54	0.8	62	0.76		0	0	0	0	0		0		0	0	0	0	1	1	0	0	0	1	0	0	1	1	0	0		127
39	F	71	5	2		130	1.9697	11.8182	0	0	0	0		1	0	0	0	0	69	1.34	72	1.32		0	0	0	0	0		0		0	0	0	1	1	1	1	0	0	0	0	0	3	2	0	1		172
40	M	62	8	2	0.7	351	7.3125	35.1	0	0	0	0	-1	1	0	0	0	0	51	0.69	51	0.73	-1	0	0	0	0	0		0		0	0	0	1	0	1	0	0	0	0	1	0	2	1	0	1		128
41	M	83	8	2		302	3.7284	23.2308	0	0	0	0	-1	1	0	0	0	0	41	1.06	45	1.01		0	0	0	0	0		0		0	0	0	1	0	1	0	0	0	1	1	0	3	2	0	1		133
42	F	74	7	3	0.7	259	3.75362	18.5	0	0	0	0	-1	1	0	0	0	0	53	0.96	60	0.94	0	0	0	1	8	0		0		0	0	0	1	1	1	1	0	0	0	1	0	3	2	0	1		134
43	F	70	9	1	0.8				0	0	0	0	0	1	1	1	0	0	0	0	106	0.87	0	0	0	0	0	0		0		0	0	0	1	1	1	1	0	0	0	0	0	2	1	0	1		181
44	M	81	9	2		260	11.3043	65	0	0	0	0		1	1	1	0	0	43	0.8	86	1.18		0	0	0	0	0		0		0	0	0	1	0	0	0	0	0	0	0	0	3	2	0	1		150
45	F	41	5	2	0.6	183	2.73134	9.15	1	0	0	0	0	1	0	0	0	0	59	0.86	57	0.95	0	0	0	0	0	0		0		0	0	0	0	0	1	0	0	0	0	0	0	1	1	0	0		118
46	F	85	9	2		376	10.7429	62.6667	0	0	1	0		1	0	0	0	0	58	0.75	52	0.85		0	0	0	0	0		0		0	0	0	1	0	1	1	0	0	0	0	1	3	2	0	1		152
47	M	63	9	2	0.9				0	0	0	0		1	1	1	1	0	52	0.68	46	0.71		0	0	0	0	0		0		0	0	0	0	0	0	0	0	0	1	0	0	2	1	0	1		169
48	F	73	7	2		131	2.01538	11.9091	0	0	0	0	0	1	0	0	0	0	57	1.04	63	1.04	1	0	0	0	0	0		1	2013-12-26	0	0	0	1	0	1	0	0	0	1	0	0	1	1	0	0		148
49	F	45	9	2	0.5	31	0.43662	2.81818	0	0	0	0	0	1	1	0	1	0	56	0.43	101	0.62	0	0	0	0	0	0		0		0	0	0	0	0	0	0	0	0	0	0	0	1	1	0	0		133
50	M	74	5	2	1.1	128	2.84444	12.8	0	0	0	0	0	1	0	0	0	0	88	0.91	62	0.93	0	0	0	0	0	0		0		0	0	0	1	1	1	0	0	0	0	1	0	3	2	0	1		126
51	M	72	7	1		251	2.72826	11.4091	0	0	0	0	-1	1	0	0	0	0	60	1.08	60	1.04		0	0	0	3	0		0		0	0	0	0	0	0	1	0	0	1	1	1	2	1	0	1		143
52	M	91	9	3		405	5.32895	27	1	0	0	0	0	1	0	0	0	0	41	1	62	1.09	-1	0	0	0	0	0		0		0	0	0	1	0	0	0	0	0	0	0	0	3	2	0	1		153
53	M	68	6	1	1.3	191	2.80882	13.6429	0	0	0	0	-1	1	0	0	0	0	37	0.75	29	0.73	0	0	0	0	0	0		1	2018-01-30	0	0	0	1	0	0	1	0	0	0	1	0	4	2	1	1		160
54	M	79	9	3		384	15.36	40	0	0	0	0		1	0	0	0	0	20	1.06	98	0.8		0	0	0	0	0		0		0	1	0	1	0	1	1	0	0	0	1	0	4	3	0	1		98
55	M	77	6	1	0.7	162	2.21918	11.5714	0	0	0	0	-1	1	0	0	0	0	44	0.98	69	0.8	0	0	0	0	0	0		0		0	0	0	1	0	1	1	0	0	0	1	0	4	3	0	1		127
56	M	76	9	2					0	0	0	0	0	1	1	1	0	0	0	0	40	1.16	-1	0	0	0	0	0		0		0	0	0	1	1	0	0	0	0	0	0	0	2	2	0	0		156
57	M	75	6	2	1.3	161	3.5	32.2	0	1	0	0	0	1	0	0	0	0	45	1.18	49	1.13		0	0	0	0	0		0		0	1	0	0	0	1	0	0	0	1	1	0	3	2	0	1		151
58	.	78	9	2	0.7				0	0	0	0	1	1	0	0	0	0	0	0	44	0.7	0	0	0	0	0	0		0		0	0	0	1	0	0	0	0	0	0	0	0	5	3	1	1		120
59	F	85	8	1	0.9	308	7	28	1	0	0	0		1	1	1	0	0	30	0.77	42	1.06		0	0	0	0	0		0		0	0	0	0	0	0	1	0	0	0	0	0	5	3	1	1		157
60	M	85	6	1	1.5	155	2.46032	17.2222	0	0	0	0	1	1	0	0	0	0	50	1.1	63	1.17	1	0	0	0	0	0		0		0	0	0	1	1	1	1	0	0	0	1	0	1	1	0	0		151
61	F	66	6	2	0.9	214	3.05714	14.2667	0	0	0	0	0	1	0	0	0	0	53	0.84	60	0.87	1	0	0	0	0	0		0		0	0	0	1	1	1	1	0	0	0	1	0	3	2	0	1		148
62	M	71	7	2	1.4	247	2.90588	17.6429	0	0	0	0	1	1	0	0	0	0	40	1.52	33	1.71	0	0	0	0	0	0		PAD		0	0	0	1	1	1	1	1	1	0	1	0	1	1	0	0		157
63	F	82	5	2	0.7	113	2.62791	14.125	0	0	0	0	0	1	0	0	0	0	75	1.1	52	1.35	-1	0	0	0	0	0		0		0	0	0	1	0	1	1	0	0	0	1	1	2	2	0	0		198
64	M	80	9	1	1.3				0	0	0	0		1	0	0	0	0	32	1.06	91	1.17		0	0	0	0	0		0		0	0	0	1	1	1	0	0	0	0	1	0	3	2	0	1		165
65	M	74	5	1	0.8	128	1.18519	8.53333	0	0	0	0	1	1	0	0	0	0	73	0.99	79	0.84		0	0	0	0	0		0		0	0	0	1	0	1	0	0	0	0	1	0	1	1	0	0		134
66	M	80	5	1	1.1	121	1.45783	7.5625	0	0	0	0	1	1	0	0	0	0	75	1.18	82	1.08	1	1	1	1	1	0		0		0	0	0	1	0	1	1	0	0	1	0	1	2	2	0	0		130
67	M	74	7	2	1.5	258	1.88321	23.4545	0	0	0	0	0	1	0	0	0	0	78	1.45	70	1.65	0	0	0	0	0	0		1		1	1	0	1	1	1	1	0	0	0	1	1	4	3	0	1		162
68	M	70	5	2	1.5	149	2.86538	10.6429	0	0	0	0	0	1	0	0	0	0	67	1.09	53	0.98	0	0	0	0	0	0		0		0	0	0	1	0	0	1	0	0	1	1	0	3	2	0	1		148
69	F	73	5	2		124	1.74648	12.4	0	0	0	0	0	1	0	0	0	0	37	0.41	107	0.87	0	0	0	0	0	0		0		0	0	0	1	1	0	1	0	0	0	0	1	3	2	0	1		147
70	M	76	5	1		133	2.14516	14.7778	0	0	0	0		1	0	0	0	0	57	1.31	59	1.24		0	0	0	0	0		0		0	0	0	1	0	1	1	1	0	1	1	1	3	2	0	1		155
71	M	85	6	2	1	171	4.17	14.24	0	0	0	0	0	1	0	0	0	0	55	0.91	58	1.02	0	0	0	0	0	0		0		0	0	0	1	1	1	1	0	0	0	1	0	2	1	0	1		110
72	M	86	9	3					0	0	0	0		1	1	1	1	0	48	0.88	86	1.17		0	0	0	0	0		0		0	1	0	1	0	0	1	0	0	0	0	1	4	3	0	1		190
73	M	83	5	1		157	1.84706	7.47619	0	1	0	0	0	1	0	0	0	0	59	0.76	63	0.75		0	0	0	0	0		0		0	0	0	1	1	1	1	0	0	0	1	0	3	2	0	1		135
74	F	49	6	1	0.7	167	4.28205	11.9286	0	0	0	0	-1	1	0	0	0	0	125	0.7	75	0.76	1	0	0	0	0	0		0		0	0	0	1	0	0	1	0	0	0	0	0	2	2	0	0		150
75	M	74	6	1		216	3.92727	27	0	0	0	0	-1	1	0	0	0	0	59	1.36	44	1.34		0	0	0	0	0		1		0	0	0	1	1	0	1	0	0	0	0	0	4	3	0	1		153
76	M	75	6	1		153	2.63793	11.7692	0	0	0	0	1	1	0	0	0	0	66	0.79	68	0.81	1	0	0	0	0	0		0		0	0	0	1	1	0	1	0	0	1	0	0	4	3	0	1		147
77	M	87	9	1	1.4	391	5.83582	13.0833	1	0	0	0	-1	1	0	0	0	0	48	1.14	53	1.35		0	0	0	0	0		0		0	0	0	0	0	1	1	0	1	0	1	1	4	3	0	1		157
78	F	43	5	2	0.7	129	1.40217	4.60714	0	0	0	0	-1	1	0	0	0	0	75	0.68	78	0.65		0	0	0	0	0		0		0	0	0	0	0	0	0	0	0	1	0	0	1	1	0	0		141
79	M	57	9	1	0.6				0	0	0	0		1	1	1	1	0	38	0.47	57	0.71		0	0	0	0	0		0		0	0	0	1	1	0	0	0	0	1	0	0	1	1	0	0		139
80	M	71	9	2	0.7				0	0	0	0	1	1	1	0	1	0	38	1.37	49	1.14		0	0	0	0	1		0		0	0	0	1	1	1	0	0	0	1	1	0	3	3	0	0		114
81	M	70	8	2	1.5	335	5.31746	27.9167	0	1	0	0		1	0	0	0	0	56	1.02	57	1.04		0	0	0	0	0		1+PAD	2013-07-04	0	0	0	1	0	1	0	0	0	0	1	0	1	1	0	0		130
82	M	75	9	2	0.8				0	0	0	0		1	1	0	1	0	25	0.77	69	0.91		0	0	0	0	0		0		0	0	0	1	1	0	0	0	0	0	0	0	1	1	0	0		170
83	M	71	6	2	0.7	194	2.73239	13.8571	0	0	0	0		1	0	0	0	0	44	0.92	48	0.86		0	0	0	0	0		0		0	0	0	0	1	0	0	0	0	0	1	0	2	1	0	1		143
84	F	68	9	1	0.7				0	0	0	0		1	1	1	1	0	44	0.55	60	0.91		0	0	0	0	0		0		0	0	0	1	0	0	1	1	0	0	0	1	1	1	0	0		153
85	M	59	6	2	1.4	187	2.22619	9.84211	0	1	0	0		1	0	0	0	0	66	1.25	70	1.34		0	0	0	0	0		0		0	1	0	1	1	1	1	0	0	1	0	0	2	2	0	0		184
86	M	68	6	2	0.7	165	1.9186	9.70588	0	0	0	0	0	1	0	0	0	0	60	0.93	72	0.96		0	0	0	0	0		0		0	0	0	1	0	0	1	0	0	0	1	0	2	1	0	1		117
87	M	76	7	2	1.3	229	2.75904	16.3571	0	0	0	0	1	1	1	1	1	0	48	0.89	68	1.13	1	0	0	0	0	0		0		0	1	0	1	0	0	0	0	0	0	0	1	2	1	0	1		182
88	M	82	7	1		219	2.51724	18.25	0	0	0	0	1	1	0	0	0	0	70	1.11	66	1.26	1	0	0	0	0	0		0		0	0	0	1	0	0	1	0	0	0	0	1	3	2	0	1		138
89	F	73	5	2	0.7	123	2.19643	6.15	1	0	0	0	0	1	0	0	0	0	58	0.79	62	0.82	0	0	0	0	0	0		0		0	0	0	0	0	1	1	0	0	0	0	0	3	2	0	1		134
90	M	60	9	2	0.9				0	0	0	0		1	1	1	0	1	37	0.9	76	0.86		0	0	0	0	0		0		0	0	0	0	0	0	1	0	0	1	0	0	2	2	0	0		124
91	M	73	9	2	1.7				0	0	0	0		1	1	1	1	0	40	0.54	57	0.93		0	0	0	0	0		0		0	0	0	0	0	0	0	0	0	0	0	0	2	2	0	0		132
92	M	64	5	1		166	1.95294	9.76471	0	0	0	0		1	0	0	0	0	61	1.3	88	1.2	1	0	0	1	2	0		0		0	0	0	1	1	1	1	0	0	0	1	0	5	3	1	1		191
93	F	53	5	1	0.8	129	1.46591	5.375	0	0	0	0	1	1	0	0	0	0	76	0.92	61	0.94	1	0	0	0	0	0		0		0	0	0	0	1	0	0	0	0	0	0	0	1	1	0	0		129
94	M	73	8	1		265	3.3125	16.5625	0	0	0	0	0	1	0	0	0	0	53	1.04	59	1.02	0	0	0	0	5	0		0		0	0	0	0	0	1	1	0	0	1	1	0	1	1	0	0		142
95	M	66	5	1	1	156	1.77273	5.77778	0	0	0	0	0	1	0	0	0	0	74	0.83	106	0.76	0	0	0	0	0	0		0		0	0	0	1	1	0	0	0	0	0	1	0	1	1	0	0		110
96	M	66	5	2	1	167	2.22667	9.82353	0	0	0	0	0	1	0	0	0	0	68	1.15	70	1.14		0	0	0	0	0		1	2014-10-02	0	0	0	1	1	1	0	0	0	0	1	1	2	2	0	0		127
97	F	76	5	1		124	2.43137	7.29412	0	0	0	0		1	0	0	0	0	183	0.67	77	0.95		0	0	0	0	0		0		0	0	0	1	1	0	1	0	0	0	1	0	3	2	0	1		158
98	F	75	6	1		272	3.31707	9.37931	0	0	0	0	1	1	0	0	0	0	108	1	63	0.66	1	0	0	0	0	1	2018-04-19	0		0	0	0	1	1	0	0	0	0	0	0	0	1	1	0	0		125
99	M	79	8	1	2	254	3.90769	18.1429	0	0	0	0		1	0	0	0	0	94	0.85	60	1.11		0	0	0	0	0		0		0	0	0	0	0	0	1	0	0	1	0	0	4	2	1	1		152
100	F	88	5	2		118	2.62222	9.83333	0	0	0	0		1	0	0	0	0	53	1.05	47	1.06		0	0	0	0	0		0		0	0	0	1	1	0	1	0	0	0	0	1	4	3	0	1		179
101	F	60	5	1	0.8	229	2.06306	8.48148	0	0	0	0	0	1	0	0	0	0	100	1.15	70	1.35		0	0	0	0	0		0		0	0	0	1	0	1	0	0	0	0	1	1	1	1	0	0		138
102	M	67	9	1	0.9	323	3.54945	23.0714	0	0	0	0	1	1	0	0	0	0	42	0.72	42	0.9		0	0	0	0	0		0		0	0	0	1	0	0	0	0	0	1	0	0	1	1	0	0		135
103	M	52	6	1	0.5	223	2.16505	7.68966	0	0	0	0	0	2										0	0	0	0	1	2017-07-06	0		0	0	0	1	1	0	0	0	0	1	1	0	1	1	0	0		120
104	F	78	6	1		164	2.73333	10.25	0	0	0	0	1	1					41	0.96	49	0.92	0	0	0	0	0	0		0		0	0	0	1	0	0	1	0	0	0	0	0	4	3	0	1		134
105	M	71	7	1	0.8	220	3.92857	13.75	0	1	0	0	1	1					77	1.07	74	1.14	1	0	0	0	0	0		0		0	0	0	1	0	0	0	0	0	1	1	0	3	2	0	1		140
106	M	73	5	1	0.7	144	2.14925	9.6	0	1	0	0		1					63	0.93	40	1		0	0	0	0	0		0		0	0	0	1	0	0	0	0	0	0	1	0	3	2	0	1		102
107	M	62	5	1		143	1.67045	7.94444	0	0	0	0		1					82	1.26	84	1.17		0	0	0	0	0		0		0	0	0	1	1	0	1	0	PAD	0	1	0	2	2	0	0		148
108	M	78	9	3	0.9				0	1	0	0		2										0	0	0	0	0		0		0	0	0	1	1	1	0	0	0	1	1	0	4	3	0	1		148
109	M	85	6	2	1	171	4.17073	14.25	0	0	0	0	0	1					56	0.81	68	0.99	0	0	0	0	0	0		0		0	0	0	1	1	1	1	0	0	0	1	0	3	2	0	1		110
110	M	69	5	1		124	1.36264	4.96	0	0	0	0	0	1					120	0.79	56	0.81	0	0	0	0	0	0		0		0	0	0	1	0	1	1	0	0	0	1	0	2	2	0	0		135
111	M	60	6	2	0.7	207	2.55556	10.35	0	0	0	0		1					46	0.98	53	0.9		0	0	0	0	0		0		0	0	0	1	0	0	0	0	0	1	0	0	2	2	0	0		114
112	M	78	5	1	1.1	166	2.81356	18.4444	0	0	0	0		2										0	0	0	0	0		0		0	1		1	0	0	0	0	PAD	1	0	0	3	3	0	0		154
113	M	79	8	2		294	4.52308	19.6	0	0	0	0		1					66	1.13	85	1.05		0	0	0	0	0		0		0	0	0	1	0	0	0	0	0	0	0	0	2	2	0	0		134
114	M	71	9	2	0.7				0	0	0	0	0	1	1	1	1	0	40	0.9	53	1.09		0	0	0	0	1	2018-03-08	0		0	0	0	1	1	0	0	1	0	0	1	0	1	1	0	0		146
115	M	66	5	1	0.8	133	1.43011	4.29032	0	0	0	0	1	1					74	0.91	79	0.9	1	0	0	0	0	0		0		0	0	0	1	0	0	1	0	0	0	0	0	1	1	0	0		138
116	M	776	5	2	0.8	207	2.37931	11.5	0	0	0	0	0	1					85	0.87	60	0.93	0	0	0	0	0	0		1	2016-09-22	0	0	0	1	1	1	0	0	0	0	0	0	2	1	0	1		96
117	F	74	9	2	0.9				0	0	0	0		1	1	1	1		49	0.75	57	1.26		0	0	0	0	0		0		0	0	0	1	0	0	0	0	0	0	0	1	3	2	0	1		148
118	M	84	5	1	1.3	105	1.75	9.54545	0	1	0	0	1	1					57	1.2	60	1.13	-1	0	0	0	0	0		0		0	1	0	0	0	0	0	0	0	0	0	1	4	3	0	1		138
119	M	73	7	1		265	1.67722	18.9286	0	0	0	0		1					75	1.3	80	1.15		0	0	0	0	0		0		0	0	0	1	0	0	1	1	0	0	0	1	3	2	0	1		160
120	M	61	9	3					0	0	0	0		1	1	1	1		45	0.8	30	1.02		0	0	0	0	0		1+PAD	2017-09-26	0	0	0	1	0	1	0	0	PAD	1	0	0	3	2	0	1		114
121	F	65	5	2	1.1	138	2.19048	6	0	0	0	0	0	1	0				48	0.53	97	0.67	0	0	0	0	0	0		0		0	0	0	1	1	0	0	0	0	0	0	0	3	2	0	1		122
122	M	87	7	1	2	293	4.57812	19.5333	0	0	0	0		1					64	1.02	58	1.13		0	0	0	0	0		0		0	0	0	1	0	0	1	1	0	0	0	1	4	3	0	1		163
123	F	63	9	3	0.9				0	0	0	0		1	1	1			120	0.77	151	0.71		0	0	0	0	0		0		0	0		1	0	1	0	0	0	0	1	0	1	1	0	0		135
124	M	49	5	2	1	129	0.977273	4.3	1	0	0	0		1					71	0.91				0	0	0	0	0		0		0	0	0	1	1	1	1	0	0	0	1	1	4	2	1	1		157
125	F	58	9	2	0.7	18	0.3	0.666667	0	0	0	0		1	1	1	1		77	0.56	101	0.71		0	0	0	0	0		0		0	0	0	0	0	0	0	0	0	0	0	0	1	1	0	0		143
126	M	63	5	2	0.8	126	1.90909	7	0	0	0	0		2										0	0	0	0	0		0		0	0	0	0	1	1	0	0	0	1	1	0	1	1	0	0		105
[truncated: 28 more columns]
